# Supplementary material for: Predicting the Severity of Acute Appendicitis of Young Children (<3 Years Old): Development and Assessment of a New Prediction Nomogram
Source: Front Pediatr. 2021 Nov 18;9:763125. doi: 10.3389/fped.2021.763125 (PMC8637160; doi:10.3389/fped.2021.763125)
Supplement: Supplementary file 1 [file Table_1.XLSX]

## Sheet: Sheet1
age	months	gender	weight(SD)	hospital	Surgical Outpatient Service	Initial diagnosis of appendicitis	onset day	temperature	WBC	N	N%	platelet	CRP	PCT	尿白	尿红	尿菌	TBIL	DBLT	IBLT	surgery	complicated	surgery methods(0=no surgery,1=laparoscope,2=laparotomy)	peritonitis
1	1.5	1	12.71	10	0	0	5	36.4	3.45	2.02	58	653.3	28.6	0.15	2.2	7.2	7.6	11.1	2.3	8.8	0	0	0	0
1	6	1	7.56	12	1	1	1	37.5	12.49	8.03	64.4	108.6	126.5	0.24	17.5	3.5	106	32.7	3.6	29.1	0	0	0	0
1	7	1	14.01	7	1	0	1	38.3	16.49	10.18	61.7	618.4	28.4	1.32	2.4	3.6	7.5	9	1	8	0	0	0	0
1	8	2	8.55	8	1	1	3	38.2	11.6	7.96	68.6	205	56.4	3.24	6.5	7.3	4.6	8.6	2.1	6.5	0	0	0	1
1	5	1	1.39	15	0	0	2	38.5	9.56	5.56	58.2	665.9	23.6	1.25	3.4	6.3	7.4	4.3	1.6	2.7	0	0	0	1
1	9	2	-8.83	9	1	1	3	37.6	10.63	5.53	52	179.3	12.5	0.97	4.5	5.6	6.4	5.6	1.9	3.7	0	0	0	1
2	23	1	-6.78	5	0	0	1	37.9	14.64	9.95	67.9	667.1	84.9	0.35	6.5	5.4	8.2	22.3	2.3	20	0	0	0	1
2	20	1	-8.38	3	1	0	2	37.8	12.37	60.2	48.7	315.6	19.6	0.51	0.7	0.2	1.8	5.5	1	4.5	0	0	0	0
2	23	1	-1	3	1	1	3	36.6	8.9	5.4	60.7	336.7	13.5	0.12	5.6	2.3	4.2	3.4	1.3	2.1	0	0	0	0
2	22	1	-0.77	6	1	0	1	38.8	10.68	8.17	76.5	602.6	63.3	11	5.91	20.62	25.29	16.63	2.65	13.98	0	0	0	0
2	22	2	12.6	4	0	1	2	38.2	12.16	9.01	74.1	270.1	22.2	6.85	6.26	22.9	28.43	6.93	2.26	4.67	0	0	0	1
2	14	2	-6.59	3	1	0	1	38.3	8.49	5.42	63.8	134	97.5	7.37	10.43	13.69	21.71	8.73	2.67	6.06	0	0	0	0
2	13	1	3.96	4	0	1	2	38	8.76	5.56	63.5	161.3	31.4	5.72	5.01	18.92	21.32	17.41	1.9	15.51	0	0	0	0
3	30	1	14.89	8	1	1	5	37.5	22.48	16.08	71.5	410.1	101.1	12.28	2.57	5.66	6.08	13	1	12	0	0	0	0
3	34	2	0.18	2	1	1	7	37.5	10.66	7.15	67	351.8	16.8	2.13	7.29	12.06	27.08	8.9	1.2	7.7	0	0	0	1
3	28	1	-6.44	7	1	1	2	37.8	9.56	6.41	67.1	341.6	31	8.8	8.22	8.76	10.69	8.54	2.98	5.56	0	0	0	0
3	36	1	-6.51	4	0	0	1	38.9	13.38	10.25	76.6	633.7	45.6	2.42	3.97	10.46	18.4	19.33	1.49	17.84	0	0	0	0
3	25	2	-2.46	7	1	1	2	38.3	15.11	9.93	65.7	242.1	134.6	11.29	13.71	21.95	17.9	4.61	2.38	2.23	0	0	0	0
3	24	1	7.84	5	1	1	2	37.5	12.82	9.15	71.4	373.2	94.3	1.67	9.2	16.35	28.91	9.5	2.46	7.04	0	0	0	0
3	31	1	5.76	7	0	0	3	37.7	11.74	9.23	78.6	623.1	56.2	8.23	12.65	7.33	11.49	4.46	1.77	2.69	0	0	0	1
3	36	1	10.56	3	0	0	1	38	13.6	11.62	85.4	384.4	76.6	8.28	9.74	5.86	11.01	15.83	1.71	14.12	0	0	0	0
3	34	1	-9.42	8	0	0	2	37.5	12.64	9.78	77.4	474.1	58.2	6.91	9.99	14.99	6.9	10.5	1.82	8.68	0	0	0	1
3	32	1	7.02	6	1	1	2	38.4	9.74	6.45	66.2	360	61.3	5.05	8.4	16.59	9.58	5.03	1.81	3.22	0	0	0	0
3	27	2	4.68	6	1	1	1	37.7	11.79	8.53	72.3	539.4	84	2.96	5.82	9.86	8.7	13.53	1.24	12.29	0	0	0	1
3	32	1	-5.84	4	0	1	2	37.8	13.2	8.81	66.7	575.9	64.1	1.07	8.36	7.65	8.13	8.15	2.03	6.12	0	0	0	0
3	25	1	8.15	6	0	0	3	37.4	13.41	8.43	62.9	693.5	49.7	9.66	4.45	8.43	26.78	4.1	1.65	2.45	0	0	0	1
3	36	2	12.61	9	0	0	1	38.2	10.54	8.56	81.2	487.7	56.3	6.01	9.5	21.51	28.93	14.25	2.96	11.29	0	0	0	1
3	25	1	-4.53	5	0	1	2	37.9	9.35	8.16	87.3	623.8	15.8	3.58	3.29	19.58	29.39	16.29	2.25	14.04	0	0	0	0
1	10	2	-16.55	8	1	1	4	38.7	12.3	8.56	69.6	457	56.6	0.96	7.6	5.3	6.6	6.2	2.9	3.3	1	1	1	1
1	8	1	-14.13	10	1	0	5	38.6	12.69	7.86	61.9	636.8	89.6	8.25	10.2	7.6	8.4	16.7	2.6	14.1	1	1	1	0
2	16	1	1.96	7	0	0	3	37.5	17.1	9.28	54.2	271.3	45.9	1.17	5.7	1.7	18.2	5.6	1.7	3.9	1	1	1	0
2	20	1	-17.8	6	1	1	2	38.7	21.13	13.7	64.8	465.5	145.3	5.2	3.6	12.4	15.6	5.3	0.4	4.9	1	1	1	0
2	20	2	1.85	12	1	1	3	39	14.35	8.14	56.8	385.8	100.8	8.4	3.4	10.2	50.4	13.3	5.8	7.5	1	1	1	1
2	24	2	1.99	12	1	0	2	39.3	17.5	12.65	72.3	510.8	25.5	2.71	8.59	11.49	6.89	23.96	1.74	22.22	1	1	2	1
2	24	1	-6.72	6	1	1	1	37.8	13.18	8.56	64.9	305.6	51.7	7.3	7.25	6.16	23.62	19.45	2.69	16.76	1	1	1	1
3	27	1	-6.24	11	1	1	3	39.3	12.14	10.71	88.2	578.1	26	2.16	8.87	9.78	18.97	11	1.1	9.9	1	1	2	1
3	25	1	-17.13	10	1	1	2	38.7	15.69	13.48	85.8	280.3	51.2	12.66	4.58	10.45	23.82	8.1	1	7.1	1	1	1	0
3	31	2	-14.86	5	1	0	3	38.9	21.95	17.1	78	174.8	51.7	7.56	9.54	6.48	25.16	11.2	2.2	9	1	1	2	1
3	35	1	4.91	12	1	1	5	38.9	13.4	12.1	90.1	629.9	70	6.33	7.02	16.25	10.91	9.1	2.6	6.5	1	1	2	1
3	31	2	-7.28	8	1	1	2	38.2	17.42	14.31	82.2	582.1	50	1.65	14.79	18.2	16.05	41.2	8.1	33.1	1	1	1	0
3	29	2	-17.34	5	1	0	1	37.6	11.17	6.47	57.8	508.1	29.8	1.55	5.46	16.69	7.83	5	1.1	3.9	1	1	1	0
3	27	2	-1.99	12	0	1	6	38.7	15.44	10.62	68.8	96.5	145.4	3.86	5.58	7.18	12.54	18.86	2.7	16.16	1	1	2	1
3	33	1	-0.47	9	0	1	7	37.7	19	11.3	59.5	304.5	98.4	1.13	10.01	7.25	8.48	4.87	2.72	2.15	1	1	2	1
3	29	1	-18.59	8	1	0	4	38.6	17.82	10.69	60	325.9	124.8	9.63	8.04	18.83	19.99	8.29	2.48	5.81	1	1	2	1
3	31	1	-13.23	4	1	1	4	37.4	12.41	10.07	81.1	445.4	70.3	9.04	9.11	21.72	15.19	17.55	2.67	14.88	1	1	1	0
3	36	1	-9.4	8	1	1	3	39	9.87	5.4	54.7	377.5	135.1	4.66	8.24	16.6	21.6	17.9	2.73	15.17	1	1	1	1
3	34	1	4.1	5	1	1	3	38.3	14.89	11.75	78.9	395.9	75.1	5.4	1.91	13.37	9.03	19.82	2.09	17.73	1	1	1	0
3	35	2	-9.59	8	1	0	4	38.1	11.23	9.17	81.7	358.1	39.1	3.11	12.46	12.97	14.87	16.41	1.59	14.82	1	1	1	1
3	32	1	-15.94	8	1	1	2	38.5	11.07	9.25	83.6	268.2	59.1	12.68	1.31	7.52	22.76	14.38	2.72	11.66	1	1	1	1
3	29	2	1.13	6	0	0	2	38.4	12.64	10.38	82.1	115.7	132	4.09	4.6	12.02	29.61	11.73	1.95	9.78	1	1	1	1
3	34	2	0.49	9	0	0	3	37.5	10.22	8.95	87.6	122.1	132.9	9.86	3.82	16.14	20.05	11.3	2.35	8.95	1	1	1	0
3	29	1	-7.9	8	1	0	3	38	15.05	11.73	77.9	368.3	14.9	5.22	12.28	9.87	13.38	18.29	2.31	15.98	1	1	1	1
3	27	2	-7.6	5	0	0	5	38.4	14.25	10.27	72.1	362.3	67.5	11.23	6.16	15.91	26.25	11.18	1.56	9.62	1	1	1	0
3	29	1	-15.17	3	0	1	2	38	12.28	10.73	87.4	324.9	15.3	9.86	6.46	15.29	24.31	15.32	2.57	12.75	1	1	1	1
3	26	2	-5.8	6	1	0	3	38.6	14.12	12.01	85.1	185.5	72.3	1.23	12.37	15.29	16.5	13.73	2.17	11.56	1	1	1	1
3	24	1	-19.36	7	0	0	4	38.8	14.96	10.91	72.9	338.8	126.2	5.42	8.34	14.32	27.54	6.6	1.59	5.01	1	1	1	1
3	24	1	4	3	1	1	1	38.3	15.07	12.58	83.5	220.3	98.3	4.55	2.35	7.89	15.41	17.92	2.13	15.79	1	1	1	1
3	25	2	-1.54	8	0	1	2	39	13.17	9.54	72.4	348.1	117.8	6.11	10.87	11.64	14.77	18.37	1.25	17.12	1	1	1	0
3	29	2	-7.53	5	0	0	2	38.4	9.76	5.6	57.4	219.9	60.9	3.24	4.33	21.63	6.41	9.4	1.82	7.58	1	1	1	0
3	31	1	-4.11	7	1	1	4	38.9	12.97	11.98	92.4	618.7	54.7	11.44	6.99	5.79	7.57	15.7	2.41	13.29	1	1	1	0
3	25	2	-10.52	7	0	1	1	38.9	15.17	10.5	69.2	280	47.7	4.84	14.02	7.12	6.51	9.56	2.07	7.49	1	1	1	1
3	34	2	-3.43	3	1	0	1	38.3	12.5	9.33	74.6	303.4	113.3	6.87	6.02	18.3	26.46	11.52	1.8	9.72	1	1	1	1
3	34	1	-13.78	7	0	1	4	38.9	11.56	10.36	89.6	677	135.7	5.53	9.44	10.34	23.18	6.71	1.29	5.42	1	1	1	1
3	31	1	-3.56	4	0	0	2	38	10.64	8.65	81.3	364.1	117.3	3.41	11.95	9	27.76	16.49	2.39	14.1	1	1	1	0
1	1	1	2.92	19	0	0	3	38.1	3.12	1.91	61.2	359.5	123	2.56	18	12	10.4	98.4	23.2	75.2	1	1	2	1
1	4	2	-14.6	11	1	0	4	39	9.41	4.45	47.3	587.8	83.3	2.03	2.3	5.6	6.4	9.2	1	8.2	1	1	1	1
1	4	1	-19.54	10	1	1	1	38.8	8.15	51.7	63.5	378.5	98.3	13.46	3.4	7.8	9.1	4.2	2.5	1.7	1	1	2	1
1	5	2	-11.55	8	0	0	3	37.3	14.7	45.3	30.9	130.5	56	8.06	8.3	22.6	191.9	15.7	3.2	12.5	1	1	2	1
1	7	1	1.5	17	0	0	2	38.8	29.69	73.6	21.9	314.4	118.2	1.78	18	48.7	3.2	5.9	2.3	3.6	1	1	2	1
1	4	2	4.73	13	0	0	6	39.1	18.9	10.6	56.1	171.8	72.3	6.36	9.6	8.4	13.2	13.6	2.4	11.2	1	1	2	1
2	22	1	-9.48	9	1	0	2	39.6	21.87	17.49	80	281.8	145.1	0.19	3.5	6.3	5.9	15	2.3	12.7	1	1	2	1
2	15	1	-11.23	10	1	1	1	39	23.36	16.61	71.1	456.4	82.1	1.76	8.9	7.1	9.8	6.4	1.5	4.9	1	1	2	1
2	21	1	2.14	7	1	1	1	38.7	10.56	9.02	85.5	445.2	5.6	0.23	7.5	6.53	26.3	6.9	1.3	5.6	1	1	1	1
2	13	1	-19.46	3	1	1	1	37.7	14.12	9.08	64.4	303.2	28.6	2.56	15.2	1.5	89.3	19.2	3	16.2	1	1	1	0
2	12	2	4.48	18	0	0	3	38.2	19.93	14.09	70.7	648.5	37.1	14.73	2.7	24.2	87.1	25.3	12.5	12.8	1	1	2	1
2	19	1	-14.09	9	1	0	3	38.4	10.56	7.88	74.5	218.5	210.3	4.2	2.1	7.3	8.6	19.1	7	12.1	1	1	1	1
2	22	1	0.2	9	1	1	2	39.4	13.75	11.86	86.3	460.7	144	7.3	10.2	16.3	60.4	18.6	7.1	11.5	1	1	1	1
2	21	2	-10.94	8	0	1	4	37.9	12.52	10.41	83.1	336.7	100.1	2.32	13.68	15.48	10.59	16.44	2.43	14.01	1	1	2	1
2	12	2	-16.49	10	1	1	3	38.1	13.44	11.63	86.5	526.1	65.8	4.94	1.31	7.9	13.96	17.49	1.8	15.69	1	1	2	0
2	17	2	2.44	7	0	1	1	39.3	15.41	11.02	71.5	583.1	35.4	8.42	9.28	22.92	12.56	8.1	1.87	6.23	1	1	2	0
2	21	2	-3.98	9	1	0	3	38.2	12.12	8.04	66.3	242.8	101.6	3.37	8.06	22.79	5.5	18.36	2.79	15.57	1	1	1	0
2	21	1	-14.01	5	1	1	5	38.4	13.37	9.4	70.3	144.5	66.2	12.86	6.08	11.87	28.15	9.96	2.75	7.21	1	1	1	0
3	32	2	-13.36	3	1	1	5	38.7	20.79	14.01	67.4	601	7	2.68	14.68	19.45	29.2	7	1.3	5.7	1	1	2	1
3	28	1	-5.88	7	0	1	2	38.4	12.27	8.94	72.8	377.7	191.6	7.31	9.13	11.23	21.24	25.9	4.6	21.3	1	1	1	1
3	33	1	3.69	8	1	1	1	38.7	19.43	13.93	71.6	623.8	58	8.24	2.24	15.15	20.42	10.6	1	9.3	1	1	2	1
3	30	1	-16.11	10	1	0	5	38.3	12.9	11.37	88.1	312.3	45.7	12.26	9.08	22.58	12.71	13.5	4.4	9.1	1	1	1	0
3	33	2	-5.72	14	0	0	3	37.8	22.51	17.48	77.7	245.5	35.6	12.92	14.85	16.83	5.31	14.3	3.6	10.7	1	1	1	1
3	33	1	-3.15	7	0	1	2	38.2	14.82	12.3	82.9	542.5	99.7	1.19	4.94	15.16	17.3	9.8	2.1	7.7	1	1	1	1
3	31	1	-6.53	9	1	0	2	38.1	16.28	13.99	85.9	415.3	138.2	11.31	10.61	17.83	26.26	17.16	2.25	14.91	1	1	2	1
3	35	2	-6.14	10	1	0	3	39.3	9.63	6.5	67.5	114.7	96.6	10.08	10.09	13	6.59	7.07	2.79	4.28	1	1	2	0
3	32	1	-0.35	7	0	0	5	38.2	12.3	10.2	82.9	354.8	68	1.22	11.78	16.17	13.83	18.45	1.63	16.82	1	1	2	0
3	27	2	-9.74	7	1	0	3	37.4	14.8	11.54	78	222.4	69	2.87	9.82	10.12	16.31	13.11	2.14	10.97	1	1	2	1
3	31	2	-14.37	7	0	1	2	39.4	15.23	14.14	92.8	155.5	185.4	11.36	10.22	13.99	20.69	8.96	1.4	7.56	1	1	2	1
3	35	1	4.5	5	1	0	4	38.6	14.5	10.41	71.8	158.7	37.1	6.83	6.21	7.05	8.63	14.83	2.09	12.74	1	1	1	1
3	31	1	-7.84	6	1	0	3	37.7	12.5	10.4	83.2	433	45.7	12.83	2.85	11.87	6.94	13.04	2.26	10.78	1	1	1	0
3	27	1	-14.83	5	1	1	3	38.3	11.48	9.23	80.4	162	30.6	5.81	12.42	10.87	14.87	9.3	2.25	7.05	1	1	1	1
3	36	1	4.01	4	0	0	5	37.9	16	11.53	72.1	272.7	35	4.62	8.16	16.95	19.85	13.76	1.2	12.56	1	1	1	1
3	27	1	-1.15	4	1	1	4	37.6	14.25	11.54	81	100.5	95.7	7.34	3.02	16.14	18.84	10.81	2.89	7.92	1	1	1	0
3	26	2	-12.73	8	1	1	2	38.8	15.37	10.16	66.1	117.5	104.2	7.27	4.91	15.79	6.87	6.01	2.62	3.39	1	1	1	1
3	32	1	-2.71	3	1	1	2	37.9	11.81	10.57	89.5	541.8	65.9	2.08	10.06	11.38	21.57	16.96	1.27	15.69	1	1	1	0
3	26	2	2.62	8	1	1	5	38.8	10.11	8.14	80.5	683.3	97.7	6.39	4.38	7.38	17.02	10.57	1.37	9.2	1	1	1	1
3	27	1	-12.24	10	1	1	3	38.1	14.05	12.04	85.7	331.2	86.5	1.9	6.3	7.01	7.52	5.11	2.17	2.94	1	1	1	0
3	30	1	-19.91	10	1	1	1	38.2	14.2	9.08	63.9	152	39.3	6.35	8.94	18.35	27.96	16.24	2.49	13.75	1	1	1	0
3	34	1	-4.29	4	1	1	5	38.7	14.65	12.25	83.6	625.8	76.7	4.19	11.17	17.55	17.58	19.8	2.37	17.43	1	1	1	1
3	28	2	2.15	7	1	1	1	37.7	15.02	12.61	84	124.8	65.5	4.31	7.62	7.7	5.31	11.45	2.94	8.51	1	1	1	1
3	32	1	-10.05	4	1	1	3	38.1	16.45	10.65	64.7	135.8	50.9	5.76	4.84	12.81	28	18.29	2.55	15.74	1	1	1	1
3	29	1	-2.12	9	1	1	3	37.5	12.79	11.36	88.8	299.6	70.4	7.91	9.59	20.21	26.67	11.57	1.37	10.2	1	1	1	0
3	34	2	-3.87	9	0	1	5	38.9	15.88	11.46	72.2	149.2	28.4	11.54	14.58	8.24	12.48	17.79	2.68	15.11	1	1	1	1
3	26	2	-1.38	8	1	0	5	38	13.67	11.73	85.8	573.5	10.4	12.49	4.61	6.66	6.56	8.57	2.56	6.01	1	1	1	1
3	32	1	-4.26	7	0	1	2	38	14.6	10.25	70.2	298.7	34.9	7.41	11.36	7.58	26.23	12.39	2.15	10.24	1	1	1	1
3	34	2	-2.62	6	0	1	2	38.6	13.46	11.45	85.1	235.4	38.2	3.5	11.95	5.92	17.11	14.31	2.96	11.35	1	1	1	0
3	31	1	0.18	9	0	0	3	38	12.33	10.7	86.8	327.4	37.1	12.67	1.41	20.2	29.36	19.67	2.14	17.53	1	1	1	1
3	26	1	-8.97	5	1	1	3	38.3	12.85	9.64	75	522	43.1	10.2	5.7	18.06	18.71	11.93	2.46	9.47	1	1	1	1
3	33	2	-15.07	6	1	1	1	37.5	12.26	10.85	88.5	198.7	133.9	3.66	8.52	19.73	14.61	18.87	1.23	17.64	1	1	1	1
3	29	1	-18	9	1	1	4	37.5	14.19	11.62	81.9	697.9	129.7	8.56	7.91	11.64	8.23	16.49	1.35	15.14	1	1	1	1
3	24	1	-10.28	5	1	1	5	38.3	15.39	12.81	83.2	309.9	21.3	7	2.86	17.01	15.96	18.16	2.13	16.03	1	1	1	1
3	35	1	-13.74	5	1	1	3	38.1	13.88	11.91	85.8	533.6	18	7.56	12.73	16.88	24.91	11.43	1.83	9.6	1	1	1	1
3	30	1	-12.19	8	1	0	1	38	12.03	9.67	80.4	538.1	10.5	8.77	7.36	12.89	15.08	13.07	2.99	10.08	1	1	1	0
3	26	1	-14.08	6	0	1	3	37.6	15.11	11.13	73.7	285.9	114.9	11.78	2.61	21.39	12.03	10.5	1.93	8.57	1	1	1	1
3	26	2	0.88	6	0	1	1	38	12.21	9.32	76.3	375.9	26.5	10.31	10.37	13.73	12.91	16.14	1.71	14.43	1	1	1	1
3	32	1	-0.56	10	1	0	1	37.5	14.56	9.45	64.9	139.6	101.8	2.5	3.16	18.93	27.97	10.66	2.03	8.63	1	1	1	0
